# Supplementary material for: Designing Red-Shifted Molecular Emitters Based on the Annulated Locked GFP Chromophore Derivatives
Source: Int J Mol Sci. 2021 Dec 20;22(24):13645. doi: 10.3390/ijms222413645 (PMC8703576; doi:10.3390/ijms222413645)
Supplement: Supplementary file 1 [file ijms-22-13645-s001.zip]

Archive with 1 entries (1 files):
- ijms-1514880-supplementary.pdf
